# Supplementary material for: The characterization of flavored hookahs aroma profile and in response to heating as analyzed via headspace solid-phase microextraction (SPME) and chemometrics
Source: Sci Rep. 2018 Nov 19;8:17028. doi: 10.1038/s41598-018-35368-6 (PMC6242864; doi:10.1038/s41598-018-35368-6)
Supplement: Supplementary file 3 — Supplementary Spreadsheet [file 41598_2018_35368_MOESM3_ESM.xlsx]

## Sheet: KAS
Volatile name	VIP	Weight
trans-2-Hexenol	4.57718	-0.193029
Pyrrolidine	4.5731	-0.192921
Ethyl caprate	4.5366	-0.19009
2-Methylbutyl acetate	2.70129	-0.111756
2,3-Butanedione	2.56276	-0.107704
Butenone	1.47022	-0.0582624
iso-Amyl iso-butyrate	1.47022	-0.0582624
(Z)-3-Hexenyl heptanoate	1.00786	0.0330502
1-Hexanol	0.976449	0.0322372
(Z)-6-Nonenyl acetate	0.974023	0.0366957
trans-2-Hexenyl caproate	0.906198	0.0328189
Benzyl butanoate	0.870033	0.0368618
Isoamyl caproate	0.836731	0.0284566
Benzyl propionate	0.836655	0.028396
Unknown ester	0.772366	0.0289536
Menthol	0.772243	0.0382186
Phenol	0.761506	0.0279329
Benzyl alcohol	0.759105	0.0322656
2-Ethyl-1-hexanol	0.753398	0.0297495
Methyl salicylate	0.745036	0.0247565
Nicotine	0.744949	0.0256613
α-Phenylethyl acetate	0.706009	0.0243766
1,3-Dioxane, 2-heptyl-	0.701812	0.0255623
Caproic acid	0.698978	0.0296421
cis-β-Hexenyl Caproate	0.695247	0.0302911
γ-Decalactone	0.69381	0.0246738
(±)-Solanone	0.684406	0.0354383
Diosphenol	0.65287	0.0190911
β-Myrcene	0.64632	0.022901
Anethole	0.645474	0.0299205
Vanillin	0.642122	0.0224254
Ethyl Vanillin	0.63491	0.0262615
2-Hydroxy-3-isopropyl-6-methyl-2-cyclohexen-1-one	0.631194	0.0174716
γ-Ionone	0.626815	0.0282275
Isomenthol acetate	0.626199	0.0240529
2-Hexenol acetate	0.621971	0.0248665
5-Acetoxymethyl-2-furaldehyde	0.617595	0.0172522
Citronellyl butyrate	0.611708	0.0241434
trans-β-Ocimene	0.607057	0.0189399
Hedione (Methyl dihydrojasmonate)	0.604944	0.0234237
Methyl methanthranilate	0.601113	0.0168981
Amyl valerate	0.601098	0.0231852
Triacetin	0.597265	0.0167242
Isomenthone	0.596349	0.0178653
Ethylacetoacetate propyleneglycol ketal	0.592241	0.0281853
Benzoic acid	0.589753	0.0213674
trans-2-Hexenyl Butyrate	0.586872	0.0232987
β-Linalool	0.586064	0.0189224
Butyl caproate	0.583073	0.0223668
Hexyl caproate	0.576261	0.0177496
cis-β-Ocimene	0.575236	0.0204102
Propyl isobutyrate	0.568069	0.0160388
Unknown alcohol	0.566579	0.0163348
Benzaldehyde	0.560821	0.0249014
Benzyl formate	0.560497	0.0216384
Piperonal	0.559469	0.0176934
Isoterpinolene	0.53626	0.0196764
Benzyl acetate	0.534127	0.0184713
6-Methyl-5-hepten-2-one (Sulcatone)	0.531844	0.0121475
α-Amylcinnamaldehyde	0.530438	0.0169467
Ethyl α-methylbutyrate	0.527212	0.0147221
β-Acetonaphthone	0.525218	0.0118299
Pulegone	0.523344	0.0250426
Ethyl cinnamate	0.516954	0.0223808
Geranyl acetone	0.515254	0.0280701
Diepoxy-p-Menthane	0.512153	0.0192415
γ-Undecalactone	0.505265	0.0171847
cis-3-Hexenyl butyrate	0.501143	0.0190931
n-Hexyl acetate	0.498677	0.0211219
Ethyl caproate	0.492008	0.0210748
Eugenol	0.490415	0.0139622
tetradecamethylene glycol	0.481316	0.0236612
α,α-Dimethylphenethyl butyrate	0.477351	0.0163514
Cinnamyl butyrate	0.473289	0.0207042
Nitrosoazetidine	0.471007	0.0181698
Furaneol	0.456419	0.0178854
Propyl methacrylate	0.451582	0.0160269
Isobutyl caproate	0.446306	0.0226964
Cinnamyl butyrate isomer	0.439301	0.0185408
Furfural, 5-methyl	0.425743	0.0156339
2-Methylbutyl butyrate	0.414765	0.0213559
Cinnamaldehyde	0.411309	0.0187611
n-Butyl butyrate	0.404956	0.0192528
Benzyl hexanoate	0.391408	0.0176525
Unknown aromatic	0.383765	0.0225822
Linalyl acetate	0.371782	0.0207925
Geraniol butyrate	0.363043	0.0235773
4,7-Dimethylbenzofuran	0.358193	0.020729
Benzyl n-heptanoate	0.352053	0.0164216
p-Anisaldehyde	0.345096	0.0203294
Diphenyl ether	0.341058	0.0161981
Menthyl acetate	0.3253	0.0170702
Cineole	0.321519	0.018914
Dihydrocarvyl acetate	0.316171	0.0170846
Ethyl phenylacetate	0.315965	0.0159229
Ethylacetoacetate propyleneglycol ketal	0.308917	0.017743
Isoamyl acetate	0.297286	0.0167033
2-Furfuryl-5-methylfuran	0.295145	0.0161366
Geranyl isobutyrate	0.291699	0.0127872
Pyranone	0.285718	0.0173187
1-Phenylbutadiene	0.281019	0.01661
furfural	0.27968	0.00913824
Cinnamyl isobutyrate	0.279324	0.0151001
α-Terpineol	0.272422	0.0177135
Benzaldehyde propylene glycol acetal	0.24214	0.0110981
3-Furaldehyde	0.239672	0.0152611
Caryophyllene	0.236305	0.0163862
Hydrocinnamyl isobutyrate	0.235176	0.016221
(-)-β-Bourbonene	0.23478	0.0162616
carvone	0.230596	0.0162163
3-Hexen-1-ol	0.165886	0.00359187
Limonene	0.120886	0.00445836
Furfuryl alcohol	0.0151722	0.00913824

## Sheet: APPLE (EG)
Volatile name	VIP	Weight
Benzyl propionate	4.21274	-0.171456
Isomenthol acetate	4.13792	-0.165167
1,3-Dioxane, 2-heptyl-	4.0882	-0.166334
Ethyl Vanillin	3.80001	-0.156192
2-Hexenol acetate	3.28557	-0.129563
Caproic acid	3.02161	-0.119377
Anethole	1.76741	-0.0629764
Isoamyl caproate	1.41832	-0.0554178
Phenol	1.23145	-0.0468684
Vanillin	1.22627	-0.0485919
Benzyl butanoate	0.857057	-0.0387903
Limonene	0.710307	0.0272183
(Z)-6-Nonenyl acetate	0.709833	-0.0233872
γ-Ionone	0.702572	0.0265896
Unknown ester	0.678931	0.0272735
γ-Decalactone	0.670719	0.0232421
Benzyl alcohol	0.664352	0.0282162
1-Hexanol	0.660021	0.0223831
tetradecamethylene glycol	0.652334	0.0222882
Citronellyl butyrate	0.649504	0.0227424
n-Hexyl acetate	0.626651	-0.0206068
2,3-Butanedione	0.587505	0.0215228
Nitrosoazetidine	0.557941	-0.0174958
Diepoxy-p-Menthane	0.55242	0.018125
β-Linalool	0.542771	0.0178244
2-Methylbutyl butyrate	0.532743	0.0199246
2-Methylbutyl acetate	0.525201	0.0190651
Cinnamyl butyrate	0.517888	0.0181649
α-Phenylethyl acetate	0.512548	-0.0224629
Pyrrolidine	0.512252	0.0163298
trans-2-Hexenol	0.508633	0.0162756
Benzaldehyde	0.5054	0.0234564
Ethylacetoacetate propyleneglycol ketal	0.503115	0.0252325
cis-3-Hexenyl butyrate	0.50101	0.0158918
trans-2-Hexenyl caproate	0.499587	0.0246104
Methyl salicylate	0.495842	0.02332
Propyl methacrylate	0.484292	0.0150969
Cinnamyl butyrate isomer	0.481967	0.016332
cis-β-Hexenyl Caproate	0.474323	0.0259431
Cineole	0.472916	0.0178165
Benzyl hexanoate	0.466991	0.0166282
Nicotine	0.465486	0.0192928
Geraniol butyrate	0.461203	0.0222092
Menthol	0.46024	-0.0209315
γ-Undecalactone	0.457958	0.0161875
(-)-β-Bourbonene	0.456563	0.015318
Caryophyllene	0.455615	0.0154353
Butyl caproate	0.453939	0.0210689
Benzoic acid	0.449275	0.0201275
carvone	0.448112	0.0152753
Benzyl n-heptanoate	0.440038	0.0154687
Isomenthone	0.439942	0.0165596
2-Hydroxy-3-isopropyl-6-methyl-2-cyclohexen-1-one	0.439096	0.0164578
cis-β-Ocimene	0.437045	0.0152586
β-Myrcene	0.437028	-0.0134826
(±)-Solanone	0.436564	0.0167973
Pulegone	0.435303	0.0148738
Diphenyl ether	0.435207	0.0152581
α,α-Dimethylphenethyl butyrate	0.4316	0.0154026
(Z)-3-Hexenyl heptanoate	0.424099	0.0144674
Cinnamaldehyde	0.422104	-0.0188837
Ethyl caproate	0.417736	0.0182046
Furaneol	0.416963	0.0168476
Isoterpinolene	0.415622	0.0185346
Benzyl formate	0.41412	0.0203828
Menthyl acetate	0.41376	0.0125233
Ethyl cinnamate	0.407083	0.0215115
Propyl isobutyrate	0.404735	0.0151081
Amyl valerate	0.404376	0.0218399
trans-2-Hexenyl Butyrate	0.401442	0.0130971
6-Methyl-5-hepten-2-one (Sulcatone)	0.3955	0.0114426
α-Amylcinnamaldehyde	0.387631	0.0158958
Geranyl acetone	0.372756	0.0148453
Unknown aromatic	0.36928	0.0212718
Eugenol	0.361089	0.013152
Isobutyl caproate	0.357509	0.0208269
Isoamyl acetate	0.356233	0.0148415
2-Furfuryl-5-methylfuran	0.352392	0.0152002
Hexyl caproate	0.334093	0.0147401
Methyl methanthranilate	0.317761	0.0121789
3-Furaldehyde	0.309396	0.0143755
trans-β-Ocimene	0.309026	0.0108968
4,7-Dimethylbenzofuran	0.308823	0.0195262
Piperonal	0.303965	0.0120458
Cinnamyl isobutyrate	0.298134	0.0142239
α-Terpineol	0.291825	0.0163101
Hedione (Methyl dihydrojasmonate)	0.266728	-0.00751507
3-Hexen-1-ol	0.264013	0.00988555
Benzaldehyde propylene glycol acetal	0.263816	0.0104541
Furfural, 5-methyl	0.262868	0.0147267
furfural	0.260387	0.00860797
Hydrocinnamyl isobutyrate	0.249398	0.0152797
Ethylacetoacetate propyleneglycol ketal	0.243876	0.0167135
Pyranone	0.238602	0.0163137
Benzyl acetate	0.235888	0.0123389
Linalyl acetate	0.23407	0.0068409
Ethyl caprate	0.224099	0.00502242
Ethyl phenylacetate	0.222103	0.0137105
Butenone	0.214778	0.0106949
iso-Amyl iso-butyrate	0.214778	0.0106949
1-Phenylbutadiene	0.214515	0.0156462
Ethyl α-methylbutyrate	0.211399	0.00842625
Geranyl isobutyrate	0.20241	0.00749704
Dihydrocarvyl acetate	0.16841	7.50183e-17
p-Anisaldehyde	0.143199	0.00136784
5-Acetoxymethyl-2-furaldehyde	0.11273	0.00327872
Furfuryl alcohol	0.102262	0.00860797
Diosphenol	0.101953	0.00299009
Unknown alcohol	0.0513579	0.00269152
Triacetin	0.0405777	0.00105527
n-Butyl butyrate	0.0363767	0.00334264
β-Acetonaphthone	0.0328103	-0.00521226
2-Ethyl-1-hexanol	0.00258722	0.00381238

## Sheet: APPLE (EM)
Volatile name	VIP	Weight
Hedione (Methyl dihydrojasmonate)	5.24676	-0.265822
Nicotine	4.51453	-0.219915
Anethole	3.20059	-0.154079
trans-2-Hexenyl caproate	2.63322	-0.127049
Cinnamaldehyde	2.11771	-0.109421
(Z)-6-Nonenyl acetate	1.68144	-0.0757063
(±)-Solanone	1.07421	0.0504083
2,3-Butanedione	1.04503	0.0462761
Benzyl propionate	1.02983	0.0403912
Ethyl Vanillin	0.938305	0.037355
(Z)-3-Hexenyl heptanoate	0.924777	0.0386231
2-Methylbutyl acetate	0.903609	0.0423179
Benzyl butanoate	0.902882	0.0522483
Isomenthol acetate	0.897602	0.0342134
Phenol	0.891318	0.0397325
Caproic acid	0.87474	0.0421636
3-Hexen-1-ol	0.872132	0.0336405
1,3-Dioxane, 2-heptyl-	0.870795	0.0363604
Geranyl acetone	0.846726	0.0399275
1-Hexanol	0.83627	0.0425293
Methyl salicylate	0.83082	0.0352143
Isoamyl caproate	0.817565	0.0404774
Unknown alcohol	0.816038	0.0363271
2-Hexenol acetate	0.80804	0.0346326
Ethylacetoacetate propyleneglycol ketal	0.804758	0.0408823
Limonene	0.795943	0.0482311
Pulegone	0.778845	0.0356213
Ethyl cinnamate	0.775795	0.032715
Diepoxy-p-Menthane	0.767996	0.0272065
Benzyl alcohol	0.766617	0.0458954
cis-β-Hexenyl Caproate	0.761758	-0.0398373
Geraniol butyrate	0.740821	0.033537
α-Phenylethyl acetate	0.733703	0.0346738
trans-β-Ocimene	0.705724	0.0269406
β-Linalool	0.705538	0.0268236
Hexyl caproate	0.695396	-0.0363305
Diosphenol	0.689622	0.0271556
2-Ethyl-1-hexanol	0.689283	0.0423164
Vanillin	0.688878	0.0318984
Isobutyl caproate	0.680003	0.032284
β-Myrcene	0.675347	0.0325749
Isomenthone	0.664343	0.0254121
Piperonal	0.660439	0.0251675
5-Acetoxymethyl-2-furaldehyde	0.650255	0.0245399
Ethyl caprate	0.643255	0.0290608
2-Hydroxy-3-isopropyl-6-methyl-2-cyclohexen-1-one	0.631062	0.0248521
Citronellyl butyrate	0.629163	0.0343422
Linalyl acetate	0.627005	0.0295758
trans-2-Hexenol	0.625872	0.027452
γ-Decalactone	0.624385	0.0268935
Pyrrolidine	0.624015	0.0275332
Methyl methanthranilate	0.614934	0.0240363
Propyl isobutyrate	0.604171	0.022814
Unknown aromatic	0.603346	0.0321214
γ-Undecalactone	0.602131	0.0238376
Triacetin	0.601791	0.0237889
α,α-Dimethylphenethyl butyrate	0.597922	0.0232586
Propyl methacrylate	0.586005	0.0227971
n-Hexyl acetate	0.57529	0.0300443
Benzyl formate	0.574542	0.030779
Benzaldehyde	0.573863	0.0354204
Cineole	0.571614	0.0269037
Amyl valerate	0.570003	0.0307018
4,7-Dimethylbenzofuran	0.567667	0.0294855
cis-β-Ocimene	0.558521	0.0290319
Eugenol	0.551128	0.0198602
γ-Ionone	0.531457	0.0245445
α-Terpineol	0.526939	0.0251962
Nitrosoazetidine	0.526466	0.0258452
Dihydrocarvyl acetate	0.526071	0.0243015
Hydrocinnamyl isobutyrate	0.525305	0.0230731
Pyranone	0.518782	0.0246345
carvone	0.513247	0.0230664
(-)-β-Bourbonene	0.512958	0.0231309
Ethylacetoacetate propyleneglycol ketal	0.510937	0.0252381
Butenone	0.507501	0.0284998
iso-Amyl iso-butyrate	0.507501	0.0284998
Butyl caproate	0.505683	0.0318151
1-Phenylbutadiene	0.495223	0.0236265
trans-2-Hexenyl Butyrate	0.488988	0.0260724
Ethyl caproate	0.487232	0.0291482
cis-3-Hexenyl butyrate	0.482986	0.0256768
Caryophyllene	0.472055	0.0210299
Furaneol	0.463958	0.0254406
n-Butyl butyrate	0.459944	0.0273857
Ethyl α-methylbutyrate	0.44995	0.0179044
Benzyl acetate	0.438819	0.0262741
Benzoic acid	0.438001	0.0303935
2-Methylbutyl butyrate	0.423902	0.0303772
Menthol	0.414291	0.0191625
Unknown ester	0.412576	0.0156892
Isoterpinolene	0.412077	0.0279881
Furfural, 5-methyl	0.398573	0.022238
Ethyl phenylacetate	0.36534	0.0226492
Cinnamyl butyrate	0.352612	0.0294502
3-Furaldehyde	0.350553	0.0217078
tetradecamethylene glycol	0.330551	0.0183043
α-Amylcinnamaldehyde	0.317377	0.0241053
Cinnamyl isobutyrate	0.314365	0.0214787
Menthyl acetate	0.301169	0.0150323
2-Furfuryl-5-methylfuran	0.29636	0.0229531
Isoamyl acetate	0.295892	0.0237591
furfural	0.277122	0.0129985
Diphenyl ether	0.241615	0.0230405
Benzyl n-heptanoate	0.224406	0.0219004
Benzyl hexanoate	0.22373	0.0225279
Benzaldehyde propylene glycol acetal	0.185464	0.0157862
p-Anisaldehyde	0.18533	0.0222041
Furfuryl alcohol	0.180548	0.0129985
Geranyl isobutyrate	0.169539	0.0152455
6-Methyl-5-hepten-2-one (Sulcatone)	0.127695	0.0172789
Cinnamyl butyrate isomer	0.0870877	-0.00134234
β-Acetonaphthone	0.0425207	0.0097706

## Sheet: GREEN GRAPE (EG)
Volatile name	VIP	Weight
5-Acetoxymethyl-2-furaldehyde	2.77062	-0.0683973
2-Hydroxy-3-isopropyl-6-methyl-2-cyclohexen-1-one	2.75468	-0.0679917
Diosphenol	2.74991	-0.0679369
Methyl methanthranilate	2.73875	-0.0683298
Propyl isobutyrate	2.70882	-0.0664409
Isomenthone	2.62766	-0.0643496
Triacetin	2.61809	-0.0655065
trans-β-Ocimene	2.4153	-0.0587841
Ethyl α-methylbutyrate	2.36601	-0.0596259
Eugenol	2.29363	-0.0555547
Methyl salicylate	2.226	-0.0550249
Piperonal	2.22568	-0.0541182
α-Phenylethyl acetate	1.98808	-0.047451
Unknown ester	1.9777	-0.0510741
cis-β-Ocimene	1.82944	-0.0434565
Unknown alcohol	1.80246	-0.0436637
Hexyl caproate	1.78343	-0.0457819
(Z)-3-Hexenyl heptanoate	1.43289	-0.035711
Vanillin	1.33466	-0.0342293
Limonene	1.16146	-0.0274729
Ethyl cinnamate	1.10063	-0.0286892
Phenol	1.00669	-0.0240974
γ-Ionone	0.905562	-0.0236649
β-Myrcene	0.829218	-0.0218288
Ethyl caproate	0.716478	-0.0177109
Isoamyl caproate	0.59604	-0.0149375
Benzyl propionate	0.545145	-0.0128138
Benzyl butanoate	0.528545	0.0129197
cis-β-Hexenyl Caproate	0.50228	-0.0139999
Cinnamaldehyde	0.468039	0.0113881
1-Hexanol	0.444635	0.0114095
Geraniol butyrate	0.415978	0.00834458
Anethole	0.400247	0.0107652
Caproic acid	0.396219	0.010491
Amyl valerate	0.378637	0.00806414
tetradecamethylene glycol	0.377691	0.00837427
Benzaldehyde	0.375017	0.00881319
Unknown aromatic	0.371475	0.00799237
Benzyl alcohol	0.370038	0.00814758
Benzyl formate	0.361923	0.00765835
3-Hexen-1-ol	0.359282	0.00874398
Pulegone	0.358438	-0.00957224
Butyl caproate	0.352284	0.00791615
4,7-Dimethylbenzofuran	0.348116	0.00733649
Ethylacetoacetate propyleneglycol ketal	0.345345	0.00670778
2-Hexenol acetate	0.338545	0.00880084
Ethyl Vanillin	0.332949	0.00877713
Linalyl acetate	0.330115	0.00735897
Nicotine	0.326311	0.00798213
trans-2-Hexenyl Butyrate	0.322852	0.00687197
Hydrocinnamyl isobutyrate	0.32024	0.00574099
Cineole	0.316954	0.00669411
Pyranone	0.313519	0.0061295
Hedione (Methyl dihydrojasmonate)	0.313235	0.0082902
α-Terpineol	0.31216	0.00563417
Benzoic acid	0.311481	0.00756242
Cinnamyl butyrate	0.31138	0.00732772
γ-Decalactone	0.308139	0.00873265
Citronellyl butyrate	0.305769	0.00854492
2-Methylbutyl butyrate	0.304778	0.00755836
Ethylacetoacetate propyleneglycol ketal	0.30384	0.00627968
2-Ethyl-1-hexanol	0.303337	0.00678337
Isomenthol acetate	0.29938	0.00797825
1-Phenylbutadiene	0.292325	0.00587867
p-Anisaldehyde	0.291794	0.00719504
Dihydrocarvyl acetate	0.287201	0.00604663
n-Butyl butyrate	0.285948	0.00681402
Furaneol	0.279426	0.00633006
Cinnamyl butyrate isomer	0.279311	0.00579582
Benzyl acetate	0.276877	0.00636458
Isoterpinolene	0.272185	0.00696393
Menthol	0.270039	0.00628384
Diepoxy-p-Menthane	0.269351	0.00681004
Nitrosoazetidine	0.268392	0.00643073
β-Linalool	0.268191	0.00669708
Caryophyllene	0.266751	0.00579946
(-)-β-Bourbonene	0.265146	0.00575537
carvone	0.264445	0.00573932
Benzyl hexanoate	0.26051	0.00624764
Geranyl acetone	0.257551	0.00464415
α-Amylcinnamaldehyde	0.253611	0.00599782
cis-3-Hexenyl butyrate	0.250846	0.00525815
Benzyl n-heptanoate	0.243712	0.00581201
Furfural, 5-methyl	0.243493	0.00553319
Ethyl phenylacetate	0.237192	0.0056355
Propyl methacrylate	0.234237	0.00567231
Diphenyl ether	0.233233	0.00573288
Menthyl acetate	0.227775	0.00492804
3-Furaldehyde	0.226883	0.00540126
Ethyl caprate	0.226441	0.00609217
2,3-Butanedione	0.222283	0.00574014
Isoamyl acetate	0.216464	0.00588374
(Z)-6-Nonenyl acetate	0.214865	0.00528261
Pyrrolidine	0.2128	0.00560197
Isobutyl caproate	0.211483	-0.00670731
trans-2-Hexenol	0.21023	0.00558147
2-Furfuryl-5-methylfuran	0.205207	0.00571112
Cinnamyl isobutyrate	0.204537	0.00534427
Geranyl isobutyrate	0.194415	0.00452571
1,3-Dioxane, 2-heptyl-	0.194136	-0.00368972
γ-Undecalactone	0.18713	0.00608207
β-Acetonaphthone	0.173051	0.00418688
α,α-Dimethylphenethyl butyrate	0.17229	0.00578714
Benzaldehyde propylene glycol acetal	0.171112	0.00392788
2-Methylbutyl acetate	0.168462	0.0043312
trans-2-Hexenyl caproate	0.165334	-0.00496501
furfural	0.143533	0.00323424
Butenone	0.14155	0.00368314
iso-Amyl iso-butyrate	0.14155	0.00368314
n-Hexyl acetate	0.134936	0.0032038
Furfuryl alcohol	0.125059	0.00323424
(±)-Solanone	0.0990712	-0.0040743
6-Methyl-5-hepten-2-one (Sulcatone)	0.0746892	0.00136197

## Sheet: GUAVA (EG)
Volatile name	VIP	Weight
Pyranone	3.02224	-0.0815234
1-Phenylbutadiene	2.98443	-0.0809116
Ethylacetoacetate propyleneglycol ketal	2.95632	-0.0800402
Isobutyl caproate	2.93467	-0.0790662
Dihydrocarvyl acetate	2.89348	-0.0788375
Ethylacetoacetate propyleneglycol ketal	2.8823	-0.0766082
4,7-Dimethylbenzofuran	2.83342	-0.0760893
cis-β-Hexenyl Caproate	2.67847	-0.0726586
Ethyl cinnamate	2.5421	-0.0689581
Unknown aromatic	2.51535	-0.0662189
α-Terpineol	2.42313	-0.0639959
Hydrocinnamyl isobutyrate	2.3716	-0.0623565
Geraniol butyrate	2.34005	-0.0635837
Amyl valerate	1.39543	-0.0344361
(±)-Solanone	1.18149	-0.0319109
Cineole	1.17113	-0.0321788
Methyl salicylate	1.03787	-0.0287678
Geranyl acetone	0.983196	-0.026956
Benzyl alcohol	0.79269	-0.0191067
trans-2-Hexenyl caproate	0.785687	-0.0188698
Butyl caproate	0.566315	-0.0121979
Anethole	0.502081	0.0125376
2,3-Butanedione	0.495287	0.0138954
Benzyl butanoate	0.486788	0.0150546
Furaneol	0.484815	-0.0120048
Cinnamaldehyde	0.480343	0.0131254
Ethyl Vanillin	0.478266	0.0101709
(Z)-6-Nonenyl acetate	0.451374	0.0142028
2-Methylbutyl acetate	0.449693	0.0128485
Benzyl formate	0.434069	-0.0079186
α-Phenylethyl acetate	0.428553	0.0102261
Citronellyl butyrate	0.415098	0.0101283
(Z)-3-Hexenyl heptanoate	0.403328	0.00962373
Pulegone	0.401853	0.0105055
1,3-Dioxane, 2-heptyl-	0.395849	0.00847502
2-Ethyl-1-hexanol	0.394395	-0.00768904
γ-Decalactone	0.392502	0.0103508
Piperonal	0.39083	-0.0110985
Vanillin	0.377061	0.00940754
tetradecamethylene glycol	0.356238	0.00992599
trans-2-Hexenyl Butyrate	0.353389	-0.00722832
Unknown alcohol	0.348332	0.0105758
Limonene	0.345105	0.00988733
Ethyl caprate	0.344887	0.00849049
Diosphenol	0.340542	0.00800878
p-Anisaldehyde	0.339937	0.00834828
Linalyl acetate	0.333372	0.00870449
cis-β-Ocimene	0.330466	0.00856216
Triacetin	0.32965	0.00701587
3-Hexen-1-ol	0.325543	0.00995541
5-Acetoxymethyl-2-furaldehyde	0.320406	0.00723736
Hedione (Methyl dihydrojasmonate)	0.320151	0.00982635
β-Myrcene	0.316886	0.00960707
γ-Ionone	0.315281	-0.00912706
Diepoxy-p-Menthane	0.311916	0.00807191
trans-2-Hexenol	0.306646	0.00789432
2-Hydroxy-3-isopropyl-6-methyl-2-cyclohexen-1-one	0.306477	0.00732943
γ-Undecalactone	0.305605	0.00720905
Pyrrolidine	0.305283	0.00791832
Hexyl caproate	0.303232	0.00709339
Caproic acid	0.300943	0.00804219
β-Linalool	0.299	0.00787466
Ethyl α-methylbutyrate	0.297487	0.00616282
α,α-Dimethylphenethyl butyrate	0.293361	0.00685948
Propyl isobutyrate	0.290108	0.00672834
Caryophyllene	0.28298	0.00687408
carvone	0.281178	0.00680279
(-)-β-Bourbonene	0.280935	0.00682182
Butenone	0.274888	0.00833899
iso-Amyl iso-butyrate	0.274888	0.00833899
Menthyl acetate	0.266757	0.00716104
Diphenyl ether	0.265316	0.00679516
Benzyl n-heptanoate	0.262312	0.00688895
Benzyl propionate	0.255295	0.00416929
Propyl methacrylate	0.253908	0.00672337
Methyl methanthranilate	0.228722	0.00468994
Ethyl caproate	0.227997	0.00835192
α-Amylcinnamaldehyde	0.21148	0.0071092
Nicotine	0.205179	-0.00401181
Benzyl hexanoate	0.205058	0.00538781
trans-β-Ocimene	0.200538	0.00454361
Phenol	0.195087	0.00604209
3-Furaldehyde	0.194515	0.0064021
Isomenthol acetate	0.193111	0.00438708
Nitrosoazetidine	0.185322	0.00762232
2-Methylbutyl butyrate	0.177588	0.00717656
2-Furfuryl-5-methylfuran	0.163304	0.00676937
Ethyl phenylacetate	0.162858	0.00667974
6-Methyl-5-hepten-2-one (Sulcatone)	0.151688	0.00499923
2-Hexenol acetate	0.145188	0.00324836
Isoterpinolene	0.138547	0.00700657
Furfuryl alcohol	0.134972	0.00383353
Geranyl isobutyrate	0.131856	0.00333878
Isoamyl acetate	0.122802	0.00500307
Furfural, 5-methyl	0.121579	0.00655848
Cinnamyl butyrate	0.11871	0.00332296
β-Acetonaphthone	0.118093	0.0049627
Cinnamyl isobutyrate	0.117693	0.00617649
Cinnamyl butyrate isomer	0.115496	-0.00100136
cis-3-Hexenyl butyrate	0.105002	0.00500884
n-Hexyl acetate	0.103627	0.00474682
furfural	0.101913	0.00383353
Benzyl acetate	0.0914278	0.00563167
Unknown ester	0.0809197	-0.00289194
Eugenol	0.0767073	0.00156386
Menthol	0.0715731	0.0022575
Isomenthone	0.0708776	0.000663727
Benzaldehyde	0.0507552	0.00076028
n-Butyl butyrate	0.0427853	0.00107688
Benzaldehyde propylene glycol acetal	0.0335939	0.00056393
Isoamyl caproate	0.0321291	0.00147544
Benzoic acid	0.0191751	0.00308385
1-Hexanol	0.00724119	0.000650719

## Sheet: MELON (EG)
Volatile name	VIP	Weight
n-Hexyl acetate	2.44684	-0.055249
n-Butyl butyrate	2.42517	-0.0550318
Furfural, 5-methyl	2.41736	-0.05441
Ethyl phenylacetate	2.40487	-0.0547754
Butyl caproate	2.38162	-0.0530761
Nitrosoazetidine	2.36264	-0.0531122
Benzyl acetate	2.3382	-0.0522501
Benzoic acid	2.25225	-0.0504805
2-Ethyl-1-hexanol	2.13385	-0.0480678
Isoamyl caproate	2.08361	-0.0464606
Benzyl formate	2.07681	-0.0463976
Amyl valerate	1.99463	-0.0441008
β-Myrcene	1.96875	-0.044829
Isoterpinolene	1.96124	-0.0439033
Phenol	1.90671	-0.0433457
Butenone	1.88212	-0.0423656
iso-Amyl iso-butyrate	1.88212	-0.0423656
(Z)-6-Nonenyl acetate	1.73347	-0.0388849
trans-2-Hexenyl caproate	1.60599	-0.0359702
2-Hexenol acetate	1.57954	-0.0346705
β-Acetonaphthone	1.55899	-0.0335949
Caproic acid	1.44436	-0.0320143
Benzaldehyde	1.40804	-0.0313574
Unknown alcohol	1.38682	-0.0320017
2-Methylbutyl acetate	1.36816	-0.0306324
Furfuryl alcohol	1.36795	-0.0321258
α-Amylcinnamaldehyde	1.33778	-0.0293215
2,3-Butanedione	1.30796	-0.0294683
3-Hexen-1-ol	1.09465	-0.0246178
3-Furaldehyde	1.04344	-0.02459
Benzyl alcohol	0.818161	-0.0174878
Limonene	0.683568	-0.0161324
tetradecamethylene glycol	0.436058	-0.00808712
Pulegone	0.430433	-0.0085258
Anethole	0.423549	0.00880518
Unknown ester	0.410263	0.00848226
Cinnamaldehyde	0.406674	-0.00754675
Linalyl acetate	0.401306	-0.00745379
Benzyl butanoate	0.388961	0.00888509
α-Phenylethyl acetate	0.36319	0.00714139
(Z)-3-Hexenyl heptanoate	0.362552	0.00672073
γ-Decalactone	0.358865	0.00722847
γ-Ionone	0.351452	0.00826957
Vanillin	0.339667	0.00656976
Menthol	0.334258	0.00854756
Nicotine	0.332652	0.00751776
Citronellyl butyrate	0.326815	0.00707308
cis-β-Ocimene	0.315771	0.00597939
Diosphenol	0.311755	0.00559293
Ethyl caproate	0.30282	0.00514947
Unknown aromatic	0.29441	0.0066157
Isomenthone	0.284908	0.00523384
(±)-Solanone	0.284731	0.00780305
5-Acetoxymethyl-2-furaldehyde	0.283303	0.00505421
Ethyl cinnamate	0.281745	0.0063564
2-Methylbutyl butyrate	0.280058	0.00569882
Methyl methanthranilate	0.279871	0.00495048
Methyl salicylate	0.277087	-0.00689006
Triacetin	0.274799	0.00489954
6-Methyl-5-hepten-2-one (Sulcatone)	0.273678	-0.00549138
γ-Undecalactone	0.264206	0.00503444
Piperonal	0.262793	0.00502379
2-Furfuryl-5-methylfuran	0.260339	0.00472739
Diepoxy-p-Menthane	0.257852	0.00563702
α,α-Dimethylphenethyl butyrate	0.25385	0.00479032
Ethyl α-methylbutyrate	0.247224	0.004313
4,7-Dimethylbenzofuran	0.246181	0.0060728
Cinnamyl isobutyrate	0.245827	0.00413674
Geraniol butyrate	0.236904	0.00690724
1,3-Dioxane, 2-heptyl-	0.232561	0.00591853
Furaneol	0.231967	0.00523972
Eugenol	0.229198	0.00409038
Isoamyl acetate	0.226069	0.00422257
Hedione (Methyl dihydrojasmonate)	0.22003	0.0044004
Isomenthol acetate	0.213264	-0.00401687
Propyl isobutyrate	0.210448	0.00331047
Ethyl caprate	0.206438	-0.00378515
Hydrocinnamyl isobutyrate	0.205611	0.00475212
Propyl methacrylate	0.201109	0.00469526
cis-3-Hexenyl butyrate	0.196775	0.00460677
Benzyl n-heptanoate	0.193045	0.0048109
Diphenyl ether	0.191491	0.0047454
Pyranone	0.189626	0.0050737
Ethylacetoacetate propyleneglycol ketal	0.188939	0.00513229
Cineole	0.176628	0.00554106
Dihydrocarvyl acetate	0.174997	0.00500511
Menthyl acetate	0.168515	-0.00255718
β-Linalool	0.168388	0.00365986
Benzaldehyde propylene glycol acetal	0.157515	0.00325131
Isobutyl caproate	0.154121	0.00389961
Caryophyllene	0.151014	0.00480051
carvone	0.149033	0.00475073
(-)-β-Bourbonene	0.14888	0.00476402
p-Anisaldehyde	0.146765	0.00256212
trans-2-Hexenyl Butyrate	0.146493	0.00359564
Benzyl propionate	0.143931	-0.00195495
1-Phenylbutadiene	0.133695	0.00392192
Cinnamyl butyrate isomer	0.133039	-0.00246109
trans-β-Ocimene	0.132766	0.0020932
furfural	0.131946	0.00267715
Pyrrolidine	0.114363	-0.00162134
trans-2-Hexenol	0.105417	-0.00145182
1-Hexanol	0.0985886	-0.00237094
α-Terpineol	0.079383	0.00203531
Benzyl hexanoate	0.0780325	0.00224732
cis-β-Hexenyl Caproate	0.0767852	0.00226811
Cinnamyl butyrate	0.0630957	0.00200851
Geranyl isobutyrate	0.0586272	0.00111919
2-Hydroxy-3-isopropyl-6-methyl-2-cyclohexen-1-one	0.0580064	-2.32659e-05
Ethylacetoacetate propyleneglycol ketal	0.0388265	0.00173702
Geranyl acetone	0.0334536	0.00101059
Ethyl Vanillin	0.0285692	0.00262777
Hexyl caproate	0.00426796	-0.00107977

## Sheet: MELON (EM)
Volatile name	VIP	Weight
Propyl methacrylate	4.41597	-0.17857
Diepoxy-p-Menthane	4.32424	-0.176657
β-Linalool	4.30096	-0.173809
3-Hexen-1-ol	3.52964	-0.145958
6-Methyl-5-hepten-2-one (Sulcatone)	2.60843	-0.0987433
2,3-Butanedione	1.91384	-0.0797936
2-Methylbutyl acetate	1.19479	-0.0505837
Nicotine	1.09705	-0.0377372
Benzyl butanoate	0.988322	0.0342258
(Z)-6-Nonenyl acetate	0.975951	0.0340716
Limonene	0.892392	0.0320646
Isoamyl caproate	0.877841	0.0264216
trans-2-Hexenyl caproate	0.869921	0.030472
Caproic acid	0.852697	0.0275223
Benzyl alcohol	0.846488	0.0299583
(Z)-3-Hexenyl heptanoate	0.82408	0.0306867
Phenol	0.785969	0.0259354
1-Hexanol	0.776998	-0.0284081
Benzyl propionate	0.773728	0.0263654
Menthol	0.766074	0.0354855
2-Hexenol acetate	0.756642	0.0230882
1,3-Dioxane, 2-heptyl-	0.688409	0.0237343
Cinnamaldehyde	0.681071	0.029915
Benzaldehyde	0.6802	0.0231207
Anethole	0.679528	0.0286867
Butyl caproate	0.677141	0.0207673
Unknown alcohol	0.668244	0.0237125
β-Myrcene	0.660906	0.0212633
(±)-Solanone	0.653737	0.032904
Ethyl Vanillin	0.647599	0.0243835
n-Hexyl acetate	0.645504	0.0196114
Benzoic acid	0.643233	0.0198394
Unknown ester	0.627479	0.026883
Isomenthol acetate	0.625815	0.0223328
Citronellyl butyrate	0.622903	0.0224169
Cinnamyl butyrate	0.619323	0.0192236
trans-2-Hexenyl Butyrate	0.615476	0.0216325
cis-β-Hexenyl Caproate	0.614745	0.028125
γ-Decalactone	0.608198	0.0229094
n-Butyl butyrate	0.590992	0.017876
Amyl valerate	0.58888	0.0215272
Butenone	0.578477	0.0187498
iso-Amyl iso-butyrate	0.578477	0.0187498
Vanillin	0.575937	0.0208217
Benzyl formate	0.560729	0.020091
α-Phenylethyl acetate	0.558036	0.0226334
Benzyl acetate	0.556727	0.0171504
α-Amylcinnamaldehyde	0.554651	0.0157348
Methyl salicylate	0.550553	0.0229862
γ-Ionone	0.541477	0.0262089
Hedione (Methyl dihydrojasmonate)	0.539274	0.0217486
Benzyl hexanoate	0.533295	0.0163902
Isoterpinolene	0.527645	0.0182693
Nitrosoazetidine	0.526033	0.0168705
cis-3-Hexenyl butyrate	0.524489	0.0177278
Geranyl acetone	0.516831	0.0260627
Ethyl phenylacetate	0.511654	0.0147843
β-Acetonaphthone	0.501166	0.0109839
3-Furaldehyde	0.499802	0.0141698
Benzyl n-heptanoate	0.494349	0.0152473
tetradecamethylene glycol	0.488225	0.0219692
Diphenyl ether	0.488105	0.0150397
Pulegone	0.486562	0.0232518
Furaneol	0.475845	0.0166064
Ethyl caproate	0.470828	0.0195678
2-Methylbutyl butyrate	0.466491	0.0198287
Cinnamyl butyrate isomer	0.462092	0.017215
Furfural, 5-methyl	0.461856	0.0145159
Hexyl caproate	0.454257	0.0164803
Diosphenol	0.44939	0.0177258
Ethyl caprate	0.442717	0.0193244
cis-β-Ocimene	0.440591	0.0189506
p-Anisaldehyde	0.437737	0.0188756
Ethyl cinnamate	0.435018	0.0213547
2-Hydroxy-3-isopropyl-6-methyl-2-cyclohexen-1-one	0.424204	0.0162222
Isobutyl caproate	0.423558	0.0210734
Unknown aromatic	0.414973	0.0209673
Triacetin	0.414689	0.0155282
5-Acetoxymethyl-2-furaldehyde	0.40907	0.0160184
trans-β-Ocimene	0.407486	0.0175855
Methyl methanthranilate	0.403203	0.0156897
Isomenthone	0.389162	0.0165878
γ-Undecalactone	0.387817	0.0159558
Linalyl acetate	0.385379	0.0193056
Pyrrolidine	0.378024	0.0180617
trans-2-Hexenol	0.374364	0.0180087
4,7-Dimethylbenzofuran	0.372427	0.0192467
Propyl isobutyrate	0.371327	0.0148918
Piperonal	0.370313	0.0164281
Ethyl α-methylbutyrate	0.369346	0.0136693
Geraniol butyrate	0.368082	0.0218913
α,α-Dimethylphenethyl butyrate	0.363132	0.0151821
Geranyl isobutyrate	0.354048	0.0118728
Isoamyl acetate	0.342519	0.0155088
2-Furfuryl-5-methylfuran	0.33783	0.0149826
Cinnamyl isobutyrate	0.324413	0.0140202
Menthyl acetate	0.320069	0.0158495
Furfuryl alcohol	0.31819	0.00848475
2-Ethyl-1-hexanol	0.313528	-0.0130875
α-Terpineol	0.3128	0.0164468
Cineole	0.31121	0.0175614
Ethylacetoacetate propyleneglycol ketal	0.310575	0.0164742
Dihydrocarvyl acetate	0.308239	0.0158628
furfural	0.304239	0.00848475
Benzaldehyde propylene glycol acetal	0.303925	0.0103045
Eugenol	0.299552	0.0129637
Pyranone	0.294131	0.0160802
1-Phenylbutadiene	0.288248	0.0154222
Hydrocinnamyl isobutyrate	0.268763	0.015061
Caryophyllene	0.233647	0.0152144
(-)-β-Bourbonene	0.232358	0.0150987
carvone	0.229064	0.0150566
Ethylacetoacetate propyleneglycol ketal	0.214524	0.012044

## Sheet: WATERMELON (EG)
Volatile name	VIP	Weight
2-Furfuryl-5-methylfuran	3.96394	-0.139972
Isoamyl acetate	3.85231	-0.138281
Cinnamyl isobutyrate	3.69749	-0.13
Ethyl caproate	3.56647	-0.126344
2-Methylbutyl butyrate	3.46515	-0.121979
Benzyl butanoate	2.11689	-0.0707897
cis-β-Ocimene	1.97623	-0.0704889
Unknown aromatic	1.82309	-0.0654567
Limonene	1.77327	-0.063357
Menthol	1.6338	-0.054591
α-Phenylethyl acetate	1.60226	-0.0570754
Vanillin	1.56311	-0.0549038
Isoterpinolene	1.27916	-0.0459768
1,3-Dioxane, 2-heptyl-	1.20547	-0.0418515
Caproic acid	0.98972	-0.0360994
Benzoic acid	0.930661	-0.0342916
4,7-Dimethylbenzofuran	0.851622	-0.0337139
trans-2-Hexenyl caproate	0.793345	0.0237231
Isomenthol acetate	0.695228	-0.0230141
2,3-Butanedione	0.667739	0.0237174
Isoamyl caproate	0.651898	0.0205698
Phenol	0.639064	0.0201913
Methyl salicylate	0.629081	0.0178952
2-Methylbutyl acetate	0.623953	0.021911
cis-β-Hexenyl Caproate	0.623896	0.0175229
2-Ethyl-1-hexanol	0.600513	-0.0237406
Nicotine	0.59369	0.0185493
Cinnamaldehyde	0.587515	0.0222494
(Z)-6-Nonenyl acetate	0.580492	0.0189994
Benzaldehyde	0.572259	0.018
Anethole	0.571786	0.0191985
Hedione (Methyl dihydrojasmonate)	0.554421	0.0169318
Ethyl cinnamate	0.527652	0.0153071
2-Hexenol acetate	0.520645	0.0179747
β-Myrcene	0.51962	0.016554
γ-Decalactone	0.515924	0.0178355
3-Hexen-1-ol	0.514599	0.0186804
Citronellyl butyrate	0.506839	0.017452
1-Hexanol	0.491338	0.0173876
n-Hexyl acetate	0.487831	0.0152679
(Z)-3-Hexenyl heptanoate	0.478754	0.0153647
Geraniol butyrate	0.478628	0.0170429
Furaneol	0.474182	-0.0206855
Dihydrocarvyl acetate	0.446153	0.0123496
Butenone	0.441774	0.014483
iso-Amyl iso-butyrate	0.441774	0.014483
trans-β-Ocimene	0.433793	0.0136907
2-Hydroxy-3-isopropyl-6-methyl-2-cyclohexen-1-one	0.425675	0.0126294
Isomenthone	0.420303	0.0129139
Benzyl alcohol	0.419177	0.013046
Nitrosoazetidine	0.418006	0.013134
5-Acetoxymethyl-2-furaldehyde	0.416084	0.0124707
Methyl methanthranilate	0.411806	0.0122148
α-Terpineol	0.411026	-0.0147221
Benzyl formate	0.405582	0.0139773
Ethyl caprate	0.404211	0.0150444
γ-Undecalactone	0.3969	0.0124219
Propyl isobutyrate	0.391935	0.0115936
Triacetin	0.391703	0.0120891
Benzyl acetate	0.39049	0.0124106
Pulegone	0.382798	0.0161204
Ethyl phenylacetate	0.382169	0.0115099
α,α-Dimethylphenethyl butyrate	0.376761	0.0118196
Benzyl propionate	0.376158	0.0138551
Cinnamyl butyrate	0.373181	0.0136827
trans-2-Hexenol	0.36745	0.0140202
Furfural, 5-methyl	0.36718	0.0113009
Hydrocinnamyl isobutyrate	0.366006	-0.0132177
Pyrrolidine	0.365976	0.0140614
α-Amylcinnamaldehyde	0.363908	0.0122499
1-Phenylbutadiene	0.363492	0.0096769
Benzyl hexanoate	0.35878	0.0127601
Diepoxy-p-Menthane	0.353511	0.0139087
Cineole	0.353273	0.013672
Eugenol	0.352282	0.0100926
β-Linalool	0.346716	0.0135065
Benzyl n-heptanoate	0.34158	0.0118704
Ethyl α-methylbutyrate	0.335855	0.0104603
Geranyl acetone	0.335834	0.0139344
Amyl valerate	0.333107	0.00923661
3-Furaldehyde	0.32743	0.0110315
Butyl caproate	0.3207	0.0097007
Linalyl acetate	0.32054	0.014625
p-Anisaldehyde	0.31426	0.011904
Diphenyl ether	0.307327	0.0117088
n-Butyl butyrate	0.29837	0.00824097
Propyl methacrylate	0.290775	0.0115851
Piperonal	0.287412	0.00727373
Hexyl caproate	0.285096	0.00827307
tetradecamethylene glycol	0.276498	0.0132027
Unknown alcohol	0.271668	0.00681768
Ethyl Vanillin	0.259149	0.0125694
6-Methyl-5-hepten-2-one (Sulcatone)	0.23979	0.00878083
Caryophyllene	0.23377	0.0118447
Menthyl acetate	0.233308	0.0111263
Furfuryl alcohol	0.232666	0.00660557
carvone	0.230276	0.0117219
(-)-β-Bourbonene	0.230186	0.0117547
β-Acetonaphthone	0.213878	0.00675823
furfural	0.202062	0.00660557
(±)-Solanone	0.19826	-0.00407907
Cinnamyl butyrate isomer	0.175512	0.0106201
Pyranone	0.152376	0.00276633
cis-3-Hexenyl butyrate	0.126964	0.00780242
Isobutyl caproate	0.113705	-0.0069147
γ-Ionone	0.102549	-0.00250816
Ethylacetoacetate propyleneglycol ketal	0.0955589	-0.00498195
Geranyl isobutyrate	0.0598488	-0.00272311
trans-2-Hexenyl Butyrate	0.0439551	0.00443808
Diosphenol	0.0272133	-0.00154061
Benzaldehyde propylene glycol acetal	0.0262511	-0.00167224
Ethylacetoacetate propyleneglycol ketal	0.0255009	-0.00225526
Unknown ester	0.0158573	-0.000664415

## Sheet: CINNAMON (EM)
Volatile name	VIP	Weight
(-)-β-Bourbonene	3.08829	-0.0860681
Caryophyllene	3.07875	-0.0860211
carvone	3.05933	-0.0858217
Linalyl acetate	3.00445	-0.0834228
tetradecamethylene glycol	2.89475	-0.0788194
Pulegone	2.88806	-0.0803982
Geranyl acetone	2.6853	-0.0748801
Menthyl acetate	2.61724	-0.0679602
Menthol	2.56509	-0.0702524
Cinnamaldehyde	2.55714	-0.0667623
(±)-Solanone	2.46816	-0.068495
Cineole	2.23544	-0.057932
γ-Ionone	2.14904	-0.055839
Geraniol butyrate	1.72082	-0.0475384
Ethyl Vanillin	1.44868	-0.0376461
Unknown ester	0.961778	-0.0267567
Benzyl butanoate	0.621186	0.0159572
1-Hexanol	0.602608	0.0142185
Benzyl alcohol	0.566498	0.0142311
2,3-Butanedione	0.548262	0.0147931
Limonene	0.525724	0.0135735
2-Methylbutyl acetate	0.504238	0.0136945
(Z)-3-Hexenyl heptanoate	0.489558	0.0119761
γ-Decalactone	0.482143	0.010824
2-Ethyl-1-hexanol	0.457864	0.0129879
Benzaldehyde	0.447799	0.010983
3-Hexen-1-ol	0.430122	0.0116489
Methyl salicylate	0.409224	0.0109191
cis-β-Ocimene	0.391374	0.00900212
2-Methylbutyl butyrate	0.386998	0.00941924
Caproic acid	0.384466	0.0130739
Ethyl caproate	0.381838	0.00929527
Unknown alcohol	0.380371	0.0112642
Phenol	0.377664	0.0123201
Unknown aromatic	0.369273	0.0099601
trans-2-Hexenyl caproate	0.369042	0.0144751
trans-2-Hexenyl Butyrate	0.363346	0.00945422
Diepoxy-p-Menthane	0.362348	0.00848667
Isobutyl caproate	0.356501	0.0100105
β-Linalool	0.356441	0.0083459
Ethyl cinnamate	0.355255	0.0100149
Ethylacetoacetate propyleneglycol ketal	0.353563	0.00957048
Vanillin	0.348716	0.00989093
Furaneol	0.346889	0.00788853
Anethole	0.343347	0.0135897
Cinnamyl butyrate	0.34301	0.00803551
γ-Undecalactone	0.339829	0.00733507
4,7-Dimethylbenzofuran	0.337316	0.00914274
Ethyl caprate	0.331503	0.00915155
Benzyl hexanoate	0.331376	0.00758571
Citronellyl butyrate	0.328993	0.00621174
Diphenyl ether	0.326822	0.00714432
α-Phenylethyl acetate	0.324913	0.00771306
Diosphenol	0.324364	0.0084203
Isoamyl caproate	0.323624	0.0125511
Isoamyl acetate	0.32286	0.00736715
β-Myrcene	0.32274	0.0101007
1,3-Dioxane, 2-heptyl-	0.319051	0.0112745
trans-2-Hexenol	0.318285	0.00855467
Pyrrolidine	0.317033	0.00857984
α,α-Dimethylphenethyl butyrate	0.316194	0.00673788
2-Furfuryl-5-methylfuran	0.310836	0.0071172
Propyl methacrylate	0.309223	0.00706884
Butenone	0.303722	0.00890673
iso-Amyl iso-butyrate	0.303722	0.00890673
Benzyl n-heptanoate	0.303686	0.00653646
Amyl valerate	0.293524	0.0102261
2-Hydroxy-3-isopropyl-6-methyl-2-cyclohexen-1-one	0.292473	0.00770603
5-Acetoxymethyl-2-furaldehyde	0.292409	0.00760923
Benzyl formate	0.290494	0.00954384
Methyl methanthranilate	0.28984	0.00744156
2-Hexenol acetate	0.283617	0.0109676
Triacetin	0.283534	0.00737637
Propyl isobutyrate	0.283272	0.00707407
Isoterpinolene	0.282478	0.00867845
3-Furaldehyde	0.281294	0.00673106
Ethylacetoacetate propyleneglycol ketal	0.280469	0.00782574
Cinnamyl isobutyrate	0.279647	0.00666004
Isomenthol acetate	0.276191	0.0099425
n-Hexyl acetate	0.269079	0.00931602
Piperonal	0.267427	0.00684223
Pyranone	0.26498	0.00763858
Benzoic acid	0.259099	0.00942429
Butyl caproate	0.258792	0.00986511
Ethyl α-methylbutyrate	0.256137	0.00649333
1-Phenylbutadiene	0.256009	0.007326
n-Butyl butyrate	0.253946	0.00849164
Dihydrocarvyl acetate	0.251571	0.00753531
6-Methyl-5-hepten-2-one (Sulcatone)	0.247742	0.00535779
Hedione (Methyl dihydrojasmonate)	0.24496	0.00994112
Eugenol	0.238008	0.00600643
Hexyl caproate	0.234684	0.00680905
Nitrosoazetidine	0.231912	0.00801398
Benzyl acetate	0.227291	0.00814696
Ethyl phenylacetate	0.215379	0.00702296
Benzaldehyde propylene glycol acetal	0.202438	0.00489493
furfural	0.202122	0.00403051
Furfural, 5-methyl	0.197306	0.00689547
trans-β-Ocimene	0.196287	-0.00660286
cis-3-Hexenyl butyrate	0.196228	0.00451574
Cinnamyl butyrate isomer	0.19266	0.00648007
Furfuryl alcohol	0.157589	0.00403051
Nicotine	0.156467	0.00583484
α-Terpineol	0.154157	0.00482292
cis-β-Hexenyl Caproate	0.128955	0.00462756
α-Amylcinnamaldehyde	0.12817	0.00747449
Geranyl isobutyrate	0.0591857	0.00138073
Isomenthone	0.0584341	0.000823829
Hydrocinnamyl isobutyrate	0.0469083	0.00208129
Benzyl propionate	0.0438806	0.00275535
(Z)-6-Nonenyl acetate	0.0420796	0.00658319
p-Anisaldehyde	0.0352185	0.00310042
β-Acetonaphthone	0.0203431	0.00521769

## Sheet:  STRAWBERRY (EM)
Volatile name	VIP	Weight
cis-3-Hexenyl butyrate	4.67931	-0.196571
trans-2-Hexenyl Butyrate	4.59931	-0.194216
Cinnamyl butyrate isomer	3.35212	-0.14668
Furaneol	3.12669	-0.123823
furfural	2.83336	-0.111645
Benzyl butanoate	2.41193	-0.102651
3-Furaldehyde	2.10207	-0.0854563
2-Methylbutyl butyrate	1.3513	-0.0608945
γ-Decalactone	1.34537	-0.0583919
1-Hexanol	1.29507	-0.0573338
Limonene	0.902505	0.0351597
Ethylacetoacetate propyleneglycol ketal	0.861318	-0.0395048
(Z)-6-Nonenyl acetate	0.846532	0.0373604
α-Phenylethyl acetate	0.757358	0.0248181
γ-Ionone	0.709393	0.0287388
Anethole	0.70923	0.0312892
Unknown aromatic	0.690718	0.0229912
Caproic acid	0.681822	0.030179
(Z)-3-Hexenyl heptanoate	0.676964	-0.0323952
Isoamyl caproate	0.676131	0.028972
Ethyl cinnamate	0.673904	0.023416
Phenol	0.661764	0.0284389
1,3-Dioxane, 2-heptyl-	0.657726	0.0260253
Cinnamaldehyde	0.656871	0.0328026
Isobutyl caproate	0.655737	0.0231075
Vanillin	0.647383	0.0228315
Methyl salicylate	0.646292	0.0252049
Citronellyl butyrate	0.642254	0.0245807
2-Ethyl-1-hexanol	0.638493	0.0284412
Unknown alcohol	0.633365	0.0260014
Ethyl caproate	0.624575	0.0214566
cis-β-Ocimene	0.621316	0.0207799
Benzyl propionate	0.61654	0.025152
2,3-Butanedione	0.600227	0.0281041
Ethyl Vanillin	0.585185	0.0267371
Geraniol butyrate	0.574359	0.0240044
Hedione (Methyl dihydrojasmonate)	0.570408	-0.01983
α-Terpineol	0.562257	0.0174254
3-Hexen-1-ol	0.557098	0.0251533
4,7-Dimethylbenzofuran	0.556641	0.0211045
2-Hexenol acetate	0.555431	0.0253169
Geranyl acetone	0.554677	0.0258928
β-Myrcene	0.548673	0.0233158
Diosphenol	0.539014	0.0194368
Hydrocinnamyl isobutyrate	0.529889	0.0165148
Benzoic acid	0.523974	0.0217544
Isomenthol acetate	0.522958	0.0214126
Benzyl alcohol	0.517014	-0.0212711
Isoterpinolene	0.508312	0.0200327
Pulegone	0.507133	0.0254962
cis-β-Hexenyl Caproate	0.50675	0.019641
2-Methylbutyl acetate	0.500874	0.0238577
Isomenthone	0.497155	0.0181889
Pyranone	0.496829	0.0176324
2-Hydroxy-3-isopropyl-6-methyl-2-cyclohexen-1-one	0.492998	0.0177881
5-Acetoxymethyl-2-furaldehyde	0.49269	0.0175646
Triacetin	0.49262	0.0170271
p-Anisaldehyde	0.492334	0.019824
Methyl methanthranilate	0.489273	0.0172042
trans-β-Ocimene	0.488328	0.0192829
Piperonal	0.481844	0.0180138
2-Furfuryl-5-methylfuran	0.477244	0.0164289
n-Hexyl acetate	0.464471	0.0215045
Ethylacetoacetate propyleneglycol ketal	0.459854	0.0171051
Benzaldehyde	0.455733	0.0215145
Hexyl caproate	0.455313	0.0163594
Dihydrocarvyl acetate	0.455159	0.017394
Propyl isobutyrate	0.454371	0.0163293
1-Phenylbutadiene	0.450959	0.0169108
Cinnamyl isobutyrate	0.449024	0.0153736
Butenone	0.445461	0.0205597
iso-Amyl iso-butyrate	0.445461	0.0205597
Ethyl caprate	0.444804	0.0209302
Ethyl α-methylbutyrate	0.442693	0.0149888
Cineole	0.439536	0.0192566
α,α-Dimethylphenethyl butyrate	0.433913	0.0161004
Isoamyl acetate	0.41676	0.0159406
α-Amylcinnamaldehyde	0.415768	0.0172536
Nitrosoazetidine	0.414447	0.0184989
γ-Undecalactone	0.403266	0.0139807
Benzyl hexanoate	0.399779	0.0174179
Linalyl acetate	0.387306	0.0211691
Diphenyl ether	0.387175	0.0164914
Eugenol	0.382187	0.0142151
Benzyl acetate	0.371527	0.0168169
Benzyl n-heptanoate	0.369404	0.0165234
Propyl methacrylate	0.364748	0.0163172
Benzyl formate	0.354474	-0.0164056
trans-2-Hexenyl caproate	0.347812	0.0155274
n-Butyl butyrate	0.346169	0.0166036
Menthyl acetate	0.334694	0.0160981
Amyl valerate	0.331027	0.013417
Geranyl isobutyrate	0.314642	0.0130188
β-Linalool	0.309895	0.0134878
Furfural, 5-methyl	0.292841	0.0140011
Caryophyllene	0.290164	0.016683
(-)-β-Bourbonene	0.289865	0.0165561
trans-2-Hexenol	0.283876	0.0137041
carvone	0.283722	0.0164951
6-Methyl-5-hepten-2-one (Sulcatone)	0.271305	0.0123675
β-Acetonaphthone	0.268433	0.0120442
Ethyl phenylacetate	0.26512	0.0134261
Benzaldehyde propylene glycol acetal	0.224537	0.00923026
(±)-Solanone	0.210487	-0.00873277
Pyrrolidine	0.210459	0.0105306
Nicotine	0.200681	-0.00551731
Diepoxy-p-Menthane	0.196214	0.00868693
Furfuryl alcohol	0.172366	0.00930375
Butyl caproate	0.110336	-0.00455439
tetradecamethylene glycol	0.110061	-0.000633942
Cinnamyl butyrate	0.101419	-0.00386545
Unknown ester	0.0368894	-0.000935808
Menthol	0.0256042	0.00257169

[truncated: 4 more sheets:  MANGO (EM), PEACH (EM), LICORICE (EM), ROTHMANS CIGARETTE]
